# Supplementary material for: Triphenylphosphine Derivatives of Allylbenzenes Express Antitumor and Adjuvant Activity When Solubilized with Cyclodextrin-Based Formulations
Source: Pharmaceuticals (Basel). 2023 Nov 26;16(12):1651. doi: 10.3390/ph16121651 (PMC10747112; doi:10.3390/ph16121651)
Supplement: Supplementary file 1 [file pharmaceuticals-16-01651-s001.zip]

Archive with 1 entries (1 files):
- pharmaceuticals-2716345-supplementary.pdf
